# Supplementary material for: Composition and diversity of gut microbiota in Pomacea canaliculata in sexes and between developmental stages
Source: BMC Microbiol. 2021 Jul 2;21:200. doi: 10.1186/s12866-021-02259-2 (PMC8252327; doi:10.1186/s12866-021-02259-2)
Supplement: Supplementary file 1 — Additional file 1: Datafile S1. Noranked OTUs on genus level using the BLASTn on NCBI nucleotide collection. [file 12866_2021_2259_MOESM1_ESM.xlsx]

## Sheet: Datafile S1
OTU	Phylum	Class	Order	Family	Genus	E Value	Percent Identity(%)	Accession
OTU3455	p__Proteobacteria	c__Gammaproteobacteria	o__Betaproteobacteriales	f__Burkholderiaceae	Piscinibacterium	0	93.47	NR_153736.1
OTU286	p__Proteobacteria	c__Gammaproteobacteria	o__Betaproteobacteriales	f__Burkholderiaceae	Piscinibacterium	2e-179	93.02	NR_153736.1
OTU3619	p__Proteobacteria	c__Gammaproteobacteria	o__Betaproteobacteriales	f__Burkholderiaceae	Piscinibacterium	4e-176	92.59	NR_153736.1
OTU1153	p__Proteobacteria	c__Gammaproteobacteria	o__Betaproteobacteriales	f__Burkholderiaceae	Piscinibacterium	1e-177	91.59	NR_153736.1
OTU4716	p__Proteobacteria	c__Gammaproteobacteria	o__Betaproteobacteriales	f__Burkholderiaceae	Paraherbaspirillum	0	94.64	NR_132302.1
OTU2826	p__Chloroflexi	c__Anaerolineae	o__Caldilineales	f__Caldilineaceae	Litorilinea	2e-144	89.49	NR_132330.1
OTU4679	p__Chloroflexi	c__Anaerolineae	o__Caldilineales	f__Caldilineaceae	Litorilinea	9e-148	89.93	NR_132330.1
OTU4069	p__Chloroflexi	c__Anaerolineae	o__Caldilineales	f__Caldilineaceae	Litorilinea	2e-164	92.36	NR_132330.1
OTU2601	p__Chloroflexi	c__Anaerolineae	o__Caldilineales	f__Caldilineaceae	Litorilinea	2e-164	92.36	NR_132330.1
OTU3554	p__Chloroflexi	c__Anaerolineae	o__Caldilineales	f__Caldilineaceae	Litorilinea	4e-166	92.61	NR_132330.1
OTU714	p__Chloroflexi	c__Anaerolineae	o__Caldilineales	f__Caldilineaceae	Litorilinea	4e-176	92.74	NR_132330.1
OTU1692	p__Chloroflexi	c__Anaerolineae	o__Caldilineales	f__Caldilineaceae	Litorilinea	5e-156	89.98	NR_132330.1
OTU2614	p__Chloroflexi	c__Anaerolineae	o__Caldilineales	f__Caldilineaceae	Litorilinea	2e-154	89.7	NR_132330.1
OTU2985	p__Chloroflexi	c__Anaerolineae	o__Caldilineales	f__Caldilineaceae	Litorilinea	2e-149	90.12	NR_132330.1
OTU4062	p__Chloroflexi	c__Anaerolineae	o__Caldilineales	f__Caldilineaceae	Litorilinea	4e-166	92.61	NR_132330.1
OTU2430	p__Chloroflexi	c__Anaerolineae	o__Caldilineales	f__Caldilineaceae	Litorilinea	4e-156	91.15	NR_132330.1
OTU4417	p__Chloroflexi	c__Anaerolineae	o__Caldilineales	f__Caldilineaceae	Litorilinea	4e-146	89.63	NR_132330.1
OTU2496	p__Chloroflexi	c__Anaerolineae	o__Caldilineales	f__Caldilineaceae	Litorilinea	2e-164	92.35	NR_132330.1
OTU3162	p__Chloroflexi	c__Anaerolineae	o__Caldilineales	f__Caldilineaceae	Caldilinea	9e-168	92.86	NR_074397.1
OTU2485	p__Chloroflexi	c__Anaerolineae	o__Caldilineales	f__Caldilineaceae	Caldilinea	9e-168	92.84	NR_074397.1
OTU2984	p__Tenericutes	c__Mollicutes	o__Mycoplasmatales	f__Mycoplasmataceae	Leuconostoc	8e-109	83.26	NR_118557.1
OTU4563	p__Tenericutes	c__Mollicutes	o__Mycoplasmatales	f__Mycoplasmataceae	Leuconostoc	5e-121	84.92	NR_118557.1
OTU4221	p__Proteobacteria	c__Alphaproteobacteria	o__Rhizobiales	f__Rhizobiales_Incertae_Sedis	Nordella	0	97.04	NR_114615.1
OTU3081	p__Proteobacteria	c__Alphaproteobacteria	o__Rhizobiales	f__Rhizobiales_Incertae_Sedis	Nordella	7e-179	94.55	NR_114615.1
OTU3411	p__Proteobacteria	c__Alphaproteobacteria	o__Rhizobiales	f__Rhizobiales_Incertae_Sedis	Nordella	0	95.32	NR_114615.1
OTU4186	p__Proteobacteria	c__Alphaproteobacteria	o__Rhizobiales	f__Rhizobiales_Incertae_Sedis	Methyloterrigena	7e-169	93.09	NR_147729.1
OTU696	p__Cyanobacteria	c__Oxyphotobacteria	o__Oxyphotobacteria_Incertae_Sedis	f__unclassified_o__Oxyphotobacteria_Incertae_Sedis	Tapinothrix	2e-144	89.38	NR_125576.1
OTU4403	p__Cyanobacteria	c__Oxyphotobacteria	o__Oxyphotobacteria_Incertae_Sedis	f__unclassified_o__Oxyphotobacteria_Incertae_Sedis	Tapinothrix	7e-134	87.99	NR_125576.1
OTU3965	p__Cyanobacteria	c__Oxyphotobacteria	o__Oxyphotobacteria_Incertae_Sedis	f__unclassified_o__Oxyphotobacteria_Incertae_Sedis	Tapinothrix	2e-149	90.17	NR_125576.1
OTU4015	p__Cyanobacteria	c__Oxyphotobacteria	o__Oxyphotobacteria_Incertae_Sedis	f__unclassified_o__Oxyphotobacteria_Incertae_Sedis	Tapinothrix	2e-135	88.21	NR_125576.1
OTU3569	p__Cyanobacteria	c__Oxyphotobacteria	o__Oxyphotobacteria_Incertae_Sedis	f__unclassified_o__Oxyphotobacteria_Incertae_Sedis	Planktothrix	3e-137	88.24	NR_118104.1
OTU4201	p__Cyanobacteria	c__Oxyphotobacteria	o__Oxyphotobacteria_Incertae_Sedis	f__unclassified_o__Oxyphotobacteria_Incertae_Sedis	Lyngbya	2e-145	89.51	NR_114680.1
OTU4608	p__Cyanobacteria	c__Oxyphotobacteria	o__Oxyphotobacteria_Incertae_Sedis	f__unclassified_o__Oxyphotobacteria_Incertae_Sedis	Lyngbya	3e-137	88.41	NR_114680.1
OTU4203	p__Cyanobacteria	c__Oxyphotobacteria	o__Oxyphotobacteria_Incertae_Sedis	f__unclassified_o__Oxyphotobacteria_Incertae_Sedis	Chlorogloeopsis	1e-136	88.29	NR_112197.1
OTU4332	p__Cyanobacteria	c__Oxyphotobacteria	o__Oxyphotobacteria_Incertae_Sedis	f__unclassified_o__Oxyphotobacteria_Incertae_Sedis	Coleofasciculus	6e-165	92.44	NR_026510.1
OTU4236	p__Cyanobacteria	c__Oxyphotobacteria	o__Oxyphotobacteria_Incertae_Sedis	f__unclassified_o__Oxyphotobacteria_Incertae_Sedis	Oscillatoria	4e-136	88.24	NR_102463.1
OTU4147	p__Cyanobacteria	c__Oxyphotobacteria	o__Chloroplast	f__norank_o__Chloroplast	Trichocoleus	1e-126	86.91	NR_125697.1
OTU3742	p__Cyanobacteria	c__Oxyphotobacteria	o__Chloroplast	f__norank_o__Chloroplast	Trichocoleus	1e-116	85.47	NR_125697.1
OTU4422	p__Cyanobacteria	c__Oxyphotobacteria	o__Chloroplast	f__norank_o__Chloroplast	Trichocoleus	6e-115	85.19	NR_125697.1
OTU3579	p__Cyanobacteria	c__Oxyphotobacteria	o__Chloroplast	f__norank_o__Chloroplast	Trichocoleus	2e-109	84.35	NR_125697.1
OTU3927	p__Cyanobacteria	c__Oxyphotobacteria	o__Chloroplast	f__norank_o__Chloroplast	Trichocoleus	2e-120	88.15	NR_125697.1
OTU4250	p__Cyanobacteria	c__Oxyphotobacteria	o__Chloroplast	f__norank_o__Chloroplast	Trichocoleus	6e-110	84.48	NR_125697.1
OTU3651	p__Cyanobacteria	c__Oxyphotobacteria	o__Chloroplast	f__norank_o__Chloroplast	Trichocoleus	3e-118	85.71	NR_125697.1
OTU4158	p__Cyanobacteria	c__Oxyphotobacteria	o__Chloroplast	f__norank_o__Chloroplast	Trichocoleus	3e-118	85.75	NR_125697.1
OTU4452	p__Cyanobacteria	c__Oxyphotobacteria	o__Chloroplast	f__norank_o__Chloroplast	Trichocoleus	2e-120	88.15	NR_125697.1
OTU3913	p__Cyanobacteria	c__Oxyphotobacteria	o__Chloroplast	f__norank_o__Chloroplast	Trichocoleus	6e-100	83.05	NR_125697.1
OTU4313	p__Cyanobacteria	c__Oxyphotobacteria	o__Chloroplast	f__norank_o__Chloroplast	Trichocoleus	2e-119	85.75	NR_125697.1
OTU3738	p__Cyanobacteria	c__Oxyphotobacteria	o__Chloroplast	f__norank_o__Chloroplast	Trichocoleus	1e-111	84.73	NR_125697.1
OTU4200	p__Cyanobacteria	c__Oxyphotobacteria	o__Chloroplast	f__norank_o__Chloroplast	Trichocoleus	1e-122	86.31	NR_125697.1
OTU1299	p__Cyanobacteria	c__Oxyphotobacteria	o__Chloroplast	f__norank_o__Chloroplast	Trichocoleus	4e-97	81.9	NR_125697.1
OTU799	p__Cyanobacteria	c__Oxyphotobacteria	o__Chloroplast	f__norank_o__Chloroplast	Trichocoleus	2e-124	85.55	NR_125697.1
OTU2461	p__Cyanobacteria	c__Oxyphotobacteria	o__Chloroplast	f__norank_o__Chloroplast	Trichocoleus	2e-115	85.26	NR_125697.1
OTU4324	p__Cyanobacteria	c__Oxyphotobacteria	o__Chloroplast	f__norank_o__Chloroplast	Trichocoleus	4e-117	85.57	NR_125697.1
OTU3655	p__Cyanobacteria	c__Oxyphotobacteria	o__Chloroplast	f__norank_o__Chloroplast	Trichocoleus	3e-128	87.13	NR_125697.1
OTU4314	p__Cyanobacteria	c__Oxyphotobacteria	o__Chloroplast	f__norank_o__Chloroplast	Trichocoleus	1e-106	83.99	NR_125697.1
OTU1267	p__Cyanobacteria	c__Oxyphotobacteria	o__Chloroplast	f__norank_o__Chloroplast	Loriellopsis	3e-133	87.75	NR_117881.1
OTU3539	p__Cyanobacteria	c__Oxyphotobacteria	o__Chloroplast	f__norank_o__Chloroplast	Loriellopsis	3e-133	87.71	NR_117881.1
OTU736	p__Cyanobacteria	c__Oxyphotobacteria	o__Chloroplast	f__norank_o__Chloroplast	Loriellopsis	6e-150	89.04	NR_117881.1
OTU729	p__Cyanobacteria	c__Oxyphotobacteria	o__Chloroplast	f__norank_o__Chloroplast	Loriellopsis	6e-130	86.21	NR_117881.1
OTU1424	p__Cyanobacteria	c__Oxyphotobacteria	o__Chloroplast	f__norank_o__Chloroplast	Loriellopsis	3e-143	88.06	NR_117881.1
OTU2159	p__Cyanobacteria	c__Oxyphotobacteria	o__Chloroplast	f__norank_o__Chloroplast	Loriellopsis	3e-133	87.71	NR_117881.1
OTU3607	p__Cyanobacteria	c__Oxyphotobacteria	o__Chloroplast	f__norank_o__Chloroplast	Loriellopsis	6e-130	87.22	NR_117881.1
OTU3686	p__Cyanobacteria	c__Oxyphotobacteria	o__Chloroplast	f__norank_o__Chloroplast	Calothrix	2e-109	84.48	NR_114995.1
OTU4658	p__Cyanobacteria	c__Oxyphotobacteria	o__Chloroplast	f__norank_o__Chloroplast	Calothrix	8e-104	83.83	NR_114995.1
OTU4331	p__Cyanobacteria	c__Oxyphotobacteria	o__Chloroplast	f__norank_o__Chloroplast	Calothrix	2e-124	86.73	NR_114995.1
OTU1764	p__Cyanobacteria	c__Oxyphotobacteria	o__Chloroplast	f__norank_o__Chloroplast	Calothrix	1e-112	83.92	NR_114995.1
OTU2925	p__Cyanobacteria	c__Oxyphotobacteria	o__Chloroplast	f__norank_o__Chloroplast	Dulcicalothrix	1e-121	86.06	NR_164867.1
OTU2590	p__Cyanobacteria	c__Oxyphotobacteria	o__Chloroplast	f__norank_o__Chloroplast	Dulcicalothrix	1e-117	85.5	NR_164867.1
OTU4265	p__Cyanobacteria	c__Oxyphotobacteria	o__Chloroplast	f__norank_o__Chloroplast	Dulcicalothrix	3e-118	85.57	NR_164867.1
OTU3855	p__Cyanobacteria	c__Oxyphotobacteria	o__Chloroplast	f__norank_o__Chloroplast	Cylindrospermum	1e-121	86.35	NR_125686.1
OTU4151	p__Cyanobacteria	c__Oxyphotobacteria	o__Chloroplast	f__norank_o__Chloroplast	Aerosakkonema	3e-128	87.01	NR_114306.1
OTU4231	p__Cyanobacteria	c__Oxyphotobacteria	o__Chloroplast	f__norank_o__Chloroplast	Aerosakkonema	6e-130	87.25	NR_114306.1
OTU2097	p__Cyanobacteria	c__Oxyphotobacteria	o__Chloroplast	f__norank_o__Chloroplast	Aerosakkonema	3e-128	87.04	NR_114306.1
OTU4369	p__Cyanobacteria	c__Oxyphotobacteria	o__Chloroplast	f__norank_o__Chloroplast	Stanieria	6e-120	85.93	NR_114510.1
OTU1736	p__Cyanobacteria	c__Oxyphotobacteria	o__Chloroplast	f__norank_o__Chloroplast	Stanieria	3e-143	88.08	NR_114510.1
OTU1824	p__Cyanobacteria	c__Oxyphotobacteria	o__Chloroplast	f__norank_o__Chloroplast	Stanieria	3e-143	88.08	NR_114510.1
OTU5	p__Cyanobacteria	c__Oxyphotobacteria	o__Chloroplast	f__norank_o__Chloroplast	Brasilonema	3e-103	82.64	NR_115807.1
OTU3072	p__Cyanobacteria	c__Oxyphotobacteria	o__Chloroplast	f__norank_o__Chloroplast	Brasilonema	8e-89	81.22	NR_115807.1
OTU3192	p__Cyanobacteria	c__Oxyphotobacteria	o__Chloroplast	f__norank_o__Chloroplast	Brasilonema	1e-136	88.29	NR_116034.1
OTU4505	p__Cyanobacteria	c__Oxyphotobacteria	o__Chloroplast	f__norank_o__Chloroplast	Dulcicalothrix	1e-116	85.44	NR_164867.1
OTU1756	p__Cyanobacteria	c__Oxyphotobacteria	o__Chloroplast	f__norank_o__Chloroplast	Dulcicalothrix	8e-104	83.82	NR_164867.1
OTU1517	p__Cyanobacteria	c__Oxyphotobacteria	o__Chloroplast	f__norank_o__Chloroplast	Kryptousia	2e-135	87.01	NR_157979.1
OTU4399	p__Actinobacteria	c__Actinobacteria	o__PeM15	f__norank_o__PeM15	Klenkia	0	94.87	NR_109441.1
OTU2158	p__Actinobacteria	c__Actinobacteria	o__PeM16	f__norank_o__PeM16	Klenkia	0	95.84	NR_109441.1
OTU4219	p__Actinobacteria	c__Actinobacteria	o__PeM17	f__norank_o__PeM17	Streptomyces	0	95.84	NR_112998.1
OTU2468	p__Actinobacteria	c__Actinobacteria	o__PeM18	f__norank_o__PeM18	Streptomyces	7e-179	94.16	NR_112597.1
OTU4682	p__Actinobacteria	c__Actinobacteria	o__PeM19	f__norank_o__PeM19	Nakamurella	0	95.6	NR_135901.1
OTU4368	p__Actinobacteria	c__Actinobacteria	o__PeM20	f__norank_o__PeM20	Acidothermus	5e-180	94.39	NR_074501.1
OTU4334	p__Chloroflexi	c__Anaerolineae	o__SBR1031	f__norank_o__SBR1031	Caldilinea	6e-110	84.54	NR_117797.1
OTU4050	p__Chloroflexi	c__Anaerolineae	o__SBR1032	f__norank_o__SBR1032	Caldilinea	3e-108	84.24	NR_117797.1
OTU4009	p__Chloroflexi	c__Anaerolineae	o__SBR1033	f__norank_o__SBR1033	Caldilinea	1e-107	84.15	NR_074397.1
OTU3476	p__Chloroflexi	c__Anaerolineae	o__SBR1034	f__norank_o__SBR1034	Caldilinea	1e-101	83.45	NR_117797.1
OTU3367	p__Chloroflexi	c__Anaerolineae	o__SBR1035	f__norank_o__SBR1035	Caldilinea	1e-112	84.99	NR_117797.1
OTU889	p__Chloroflexi	c__Anaerolineae	o__SBR1036	f__norank_o__SBR1036	Caldilinea	1e-127	85.98	NR_117797.1
OTU2297	p__Chloroflexi	c__Anaerolineae	o__SBR1037	f__norank_o__SBR1037	Litorilinea	3e-108	84.3	NR_132330.1
OTU822	p__Chloroflexi	c__Anaerolineae	o__SBR1038	f__norank_o__SBR1038	Ardenticatena	1e-112	83.84	NR_113219.1
OTU4378	p__Chloroflexi	c__Anaerolineae	o__SBR1039	f__norank_o__SBR1039	Ornatilinea	1e-101	83.33	NR_109544.1
