# Supplementary material for: Composition and diversity of gut microbiota in Pomacea canaliculata in sexes and between developmental stages
Source: BMC Microbiol. 2021 Jul 2;21:200. doi: 10.1186/s12866-021-02259-2 (PMC8252327; doi:10.1186/s12866-021-02259-2)
Supplement: Supplementary file 2 — Additional file 2: Datafile S2. Abundance differences in the gut microbiota communities by Kruskal-Wallis H test, among the samples from female, male and juvenile at phylum and genus levels. [file 12866_2021_2259_MOESM2_ESM.xlsx]

## Sheet: Datafile. S2
Species name	Female-Mean(%)	Female-Sd(%)	Male-Mean(%)	Male-Sd(%)	Juvenile-Mean(%)	Juvenile-Sd(%)	P-value	Chi square(X2)
p__Tenericutes	15.18	10.9	58.21	13.35	61.23	16.48	0.007805	9.706
p__Firmicutes	42.06	16.53	23.75	14.08	18.54	13.32	0.05853	5.676
p__Proteobacteria	19.36	7.484	5.899	2.027	11.53	8.624	0.01051	9.11
p__Actinobacteria	7.647	2.029	3.415	2.364	2.486	1.957	0.01683	8.169
p__Cyanobacteria	5.902	4.132	1.912	1.464	3.367	1.573	0.0786	5.087
p__Chloroflexi	5.784	1.929	2.964	1.969	1.541	1.082	0.02395	7.463
p__Bacteroidetes	3.25	2.645	3.393	4.602	0.502	0.6693	0.04712	6.11
g_Leuconostoc	15.1552	10.9159	58.158	13.3244	61.2161	16.4867	0.008	9.706
g_Lactococcus	28.7588	18.0095	18.6839	14.3051	14.8722	13.1392	0.344	2.134
g_Bacillus	8.53239	8.16631	3.32409	3.25074	0.895318	1.12996	0.067	5.404
g_Enterobacter	6.49991	5.01979	1.53031	1.0768	2.0502	4.24395	0.088	4.851
g_Cloacibacterium	2.82088	2.44246	3.28407	4.6526	0.208107	0.36737	0.05	5.981
g_Mycobacterium	2.84146	1.0353	1.34974	0.997743	1.18632	0.838171	0.051	5.941
g_Caldilinea	2.76485	1.08109	1.48457	1.03976	0.3053	0.487196	0.007	9.934
g_Litorilinea	2.40752	1.02191	1.24921	0.82732	0.934766	0.795624	0.067	5.394
g_unclassified_o__Rhizobiales	1.88325	0.301346	0.741334	0.466267	1.61283	1.082	0.012	8.782
g_Nordella	1.43617	0.39662	0.417357	0.262569	1.95929	1.47883	0.01	9.228
g_Methylocystis	1.86267	0.63205	0.745622	0.491041	0.7501	0.425403	0.011	9.018
unclassified_f__Peptostreptococcaceae	1.76033	2.13488	0.345892	0.525752	0.948488	1.06048	0.159	3.682
g_Trichocoleus	0.699217	0.567298	0.451661	0.375735	0.39163	0.229269	0.616	0.971
unclassified_f__Leptolyngbyaceae	0.996512	0.870035	0.211061	0.170632	0.324167	0.161867	0.008	9.682
g_Lysinibacillus	0.698073	0.367036	0.702742	1.1652	0.0251558	0.0467276	0.007	9.993
g_Defluviicoccus	0.780401	0.246281	0.417834	0.291385	0.113201	0.151353	0.006	10.176
g_JSC-12	0.929049	0.940434	0.240123	0.197157	0.0880453	0.0648534	0.025	7.353
g_Lacisediminimonas	0.851295	0.38149	0.209632	0.152358	0.0217255	0.0374686	0.002	12.458
unclassified_o__Oxyphotobacteria_Incertae_Sedis	0.586016	0.661406	0.121967	0.100543	0.395632	0.23289	0.044	6241
g_Leptolyngbya_ANT.L52.2	0.776399	0.636106	0.20582	0.152254	0.057744	0.0807628	0.011	8.934
g_Cyanobium_PCC-6307	0.00571723	0.00404269	0.00524079	0.00796659	0.838717	0.348086	0.006	10.338
g_Exiguobacterium	0.805557	1.49345	0.0171517	0.0179888	0.0142931	0.0287997	0.019	7.957
g_Komagataeibacter	0	0	0.000952871	0.00233405	0.392202	0.74701	0.002	12.949
g_Lactobacillus	0.000571723	0.00127841	0.000476436	0.00116702	0.260134	0.503055	0.003	11.812
